# Supplementary material for: Extracorporeal Shockwave Therapy (ESWT) Alleviates Pain, Enhances Erectile Function and Improves Quality of Life in Patients with Chronic Prostatitis/Chronic Pelvic Pain Syndrome
Source: J Clin Med. 2021 Aug 16;10(16):3602. doi: 10.3390/jcm10163602 (PMC8396816; doi:10.3390/jcm10163602)
Supplement: Supplementary file 1 [file jcm-10-03602-s001.zip]

Archive with 1 entries (1 files):
- jcm-1320718-supplementary.pdf
